# Supplementary material for: Widening Geographical Inequities in DTP Vaccination Coverage and Zero-Dose Prevalence Across Nigeria: An Ecological Trend Analysis (2018–2024)
Source: Vaccines (Basel). 2025 Nov 4;13(11):1135. doi: 10.3390/vaccines13111135 (PMC12656641; doi:10.3390/vaccines13111135)
Supplement: Supplementary file 1 [file vaccines-13-01135-s001.zip]

Archive with 1 entries (1 files):
- vaccines-3865624-supplementary.xlsx
