# Supplementary material for: Widening Geographical Inequities in DTP Vaccination Coverage and Zero-Dose Prevalence Across Nigeria: An Ecological Trend Analysis (2018–2024)
Source: Vaccines (Basel). 2025 Nov 4;13(11):1135. doi: 10.3390/vaccines13111135 (PMC12656641; doi:10.3390/vaccines13111135)
Supplement: Supplementary file 1 [file vaccines-13-01135-s001.zip › vaccines-3865624-supplementary.xlsx]

## Sheet: Vaccine Coverage Raw Data
Table S1: Vaccine coverage raw data
NAME_1	DTP1_2024	DTP2 2024	DTP3_2024	dropout_rate_2024	zero_dose_2024	DTP1_2021	DTP2 2021	DTP3_2021	dropout_rate_2021	zero_dose_2021	DTP1_2018	DTP2 2018	DTP3_2018	dropout_rate_2018	zero_dose_2018	Zone	2024_average_penta1_by zone	2024_average_penta3_by zone	2024_average_dropout_by zone	2024_average_zerodose	2021_average_penta1_by zone	2021_average_penta3_by zone	2021_average_dropout_by zone	2021_average_zerodose	2018_average_penta1_by zone	2018_average_penta3_by zone	2018_average_dropout_by zone	2018_average_zerodose
Federal Capital Territory	93.8	91.1	84.8	0.0959488	5.8	90.5	87.2	79.6	0.120442	4.3	85.5	83	73.5	0.140351	9.1	North Central	60.5231	47.7279	0.189901	26.5703	76.2077	58.7723	0.213296	9.59847	73.8556	57.8729	0.199783	12.2071
Benue	67.3	60.8	44.3	0.341753	26.1	80.8	74.5	62.8	0.222772	6	76.8	71.4	58.7	0.235677	12.7	North Central
Kogi	43	42.1	37.1	0.137209	54.2	86.2	74	63.2	0.266821	4.8	80.1	66.8	55.6	0.305868	10.5	North Central
Kwara	48.3	45	34.9	0.277433	48.1	66.3	64.1	55.1	0.168929	22.8	60.8	55.9	54.5	0.103618	33.2	North Central
Nasarawa	79.7	75.4	67.1	0.158093	17.5	71.9	64.7	54	0.248957	14.2	79.4	68	59.7	0.248111	8.7	North Central
Niger	44	41.1	36.7	0.165909	50.7	62.1	49.7	39.4	0.365539	19.3	54.7	45	38.8	0.290676	13.4	North Central
Plateau	64.7	58.4	47.1	0.272025	26.7	80	77.9	65.4	0.1825	9.7	86.3	82	71.8	0.168019	8.6	North Central
Adamawa	70.9	65.3	59.2	0.165021	25.1	75	66.6	53.9	0.281333	12.6	80.2	73	65.9	0.178304	18.8	North East	64.3908	52.5661	0.153269	25.0351	61.1984	43.1908	0.267311	21.7319	54.695	36.5293	0.316875	23.4059
Bauchi	63.1	60	58.2	0.0776545	32.3	42.3	37.6	31.3	0.260047	35.3	47	41.7	32.1	0.317021	28	North East
Borno	68.3	63.5	42.2	0.382138	21.2	57.9	45.3	30.1	0.480138	32.3	56.2	50.3	36	0.359431	22.7	North East
Gombe	66	64.5	59.8	0.0939394	25.5	54.2	51.2	38	0.298893	34.4	37.3	30.2	25.8	0.308311	34.4	North East
Taraba	59.3	58.7	47.3	0.202361	32.1	71.5	65.3	52.4	0.267133	14.5	67.9	62	41.7	0.385862	20.1	North East
Yobe	59.6	55.9	51.3	0.139262	17.5	73.8	71.2	64.2	0.130081	14.7	49.9	43.5	29	0.418838	19.9	North East
Jigawa	65.7	65.2	62.2	0.0532725	26.9	61.4	56.4	48.8	0.205212	24.9	58.9	44.3	35.7	0.393888	20.3	North West	33.4216	28.0315	0.142835	47.3599	51.796	36.1565	0.231042	25.6523	37.3325	20.3635	0.38656	28.4049
Kaduna	54.4	50.1	48	0.117647	34	72.6	66.5	60.3	0.169421	15.3	53.5	37	31.9	0.403738	40.2	North West
Kano	57.6	54.1	47.5	0.175347	35.5	54.9	47	42.4	0.227687	30.2	59.8	51	45.9	0.232441	8.8	North West
Katsina	60.2	58.3	53.3	0.114618	34.1	53	46.6	41.2	0.222642	28.8	42.5	38.6	33.7	0.207059	32.9	North West
Kebbi	16	14.9	13.1	0.18125	78.1	59.5	58.4	55.1	0.0739496	19	30	18.3	10.6	0.646667	20.6	North West
Sokoto	13.5	12.2	10.9	0.192593	84.2	28.8	18.4	11.5	0.600694	50.7	24.6	12.4	7.2	0.707317	52.4	North West
Zamfara	17.4	14.2	12.6	0.275862	73.4	45	35.3	24.8	0.448889	22.9	17.1	16.5	10.8	0.368421	58.5	North West
Abia	95.8	91.8	79.7	0.168058	1.3	88.2	86	75	0.14966	7.5	93.3	88.3	80.4	0.138264	4.3	South East	91.8477	79.7987	0.116221	4.19743	92.3474	84.8303	0.0495396	2.93038	92.5598	82.0545	0.0993524	4.47245
Anambra	85.1	82.2	78.6	0.0763807	8.7	82.9	75.4	73.6	0.112183	15.1	90.1	88.1	87.3	0.0310766	7.2	South East
Ebonyi	97.4	95.8	75.9	0.220739	1.8	99.1	99	98.7	0.00403633	0.4	95.5	92.1	82.4	0.137173	1.7	South East
Enugu	87.2	86.2	81.6	0.0642202	12.8	98.5	96.7	90.8	0.0781726	0.9	93.2	83.8	80.9	0.131974	6.8	South East
Imo	94.4	92.5	83.4	0.116525	5	94.1	93.2	88.8	0.0563231	5.3	90.8	84.4	79.5	0.124449	5	South East
Akwa Ibom	84.9	81.5	72.8	0.142521	6.9	86.2	82.3	73.1	0.151972	4.4	86.3	70.8	62.2	0.279258	9.6	South South	87.8348	79.8857	0.0796806	6.1992	86.4066	74.7007	0.130955	6.45888	84.5731	67.3905	0.184697	9.14181
Bayelsa	80.9	77.7	73.4	0.092707	14.9	77.5	76	70.2	0.0941935	15.9	71.5	63.9	54.5	0.237762	20.1	South South
Cross River	97.2	97.2	94.6	0.026749	2	93.1	91.8	75	0.194415	3.3	91.9	81.8	64.1	0.302503	4.4	South South
Delta	92.4	90.8	85.7	0.0725108	6.2	81	75.5	69.9	0.137037	8.2	81.1	78.2	71.7	0.115906	12.5	South South
Edo	96.3	90.6	84.5	0.122534	2.1	92.2	90.8	82.7	0.103037	6.5	93.5	86	80.7	0.136898	5	South South
Rivers	77.3	76.3	71	0.0815006	21.2	89.6	87.1	78.1	0.128348	5.9	85.1	83	74.5	0.124559	11	South South
Ekiti	94	94	75.9	0.192553	6	94.6	94.3	84.9	0.102537	1	96.1	95	93	0.0322581	3.4	South West	83.7706	69.3053	0.150225	10.2293	81.6223	66.4657	0.153	7.17187	86.4271	70.3266	0.103035	6.38295
Lagos	95.3	92.3	87.6	0.0807975	3.1	92.4	90.1	84.7	0.0833333	4.6	97.3	94.1	90.8	0.0668037	1.7	South West
Ogun	79.4	78.2	73.9	0.0692695	11.6	66.7	58	41.3	0.38081	21.3	73.4	59.9	50.3	0.314714	17.8	South West
Ondo	76.5	70.2	63.9	0.164706	23.5	73.4	68.2	62.6	0.147139	23.6	82.1	80.1	77	0.0621194	12.4	South West
Osun	90.6	82.3	67.1	0.259382	8.4	91.4	88.2	81.5	0.108315	5.5	88.9	88.1	83.5	0.0607424	5.7	South West
Oyo	70.1	60.8	52.6	0.249643	26.9	75.6	64.2	56.9	0.247354	10.7	83.2	67.3	44.3	0.467548	9.3	South West

## Sheet: Health Equity Access Tool Data
Table S2: Health Equity Access Tool Data
setting	date	source	indicator_abbr	indicator_name	dimension	subgroup	estimate					note	setting_average	iso3	favourable_indicator	indicator_scale	ordered_dimension	subgroup_order	reference_subgroup
Nigeria	2018	NDHS	penta1_cov	Penta 1 Vaccine Coverage	Subnational region	North-Central	73.9							NGA	1	100	0	0	0
Nigeria	2018	NDHS	penta1_cov	Penta 1 Vaccine Coverage	Subnational region	North-West	37.3							NGA	1	100	0	0	0
Nigeria	2018	NDHS	penta1_cov	Penta 1 Vaccine Coverage	Subnational region	North-East	54.7							NGA	1	100	0	0	0
Nigeria	2018	NDHS	penta1_cov	Penta 1 Vaccine Coverage	Subnational region	South-West	86.4							NGA	1	100	0	0	0
Nigeria	2018	NDHS	penta1_cov	Penta 1 Vaccine Coverage	Subnational region	South-East	92.6							NGA	1	100	0	0	0
Nigeria	2018	NDHS	penta1_cov	Penta 1 Vaccine Coverage	Subnational region	South-South	84.6							NGA	1	100	0	0	0
Nigeria	2018	NDHS	penta3_cov	Penta 3 Vaccine Coverage	Subnational region	North-Central	57.9							NGA	1	100	0	0	0
Nigeria	2018	NDHS	penta3_cov	Penta 3 Vaccine Coverage	Subnational region	North-West	20.4							NGA	1	100	0	0	0
Nigeria	2018	NDHS	penta3_cov	Penta 3 Vaccine Coverage	Subnational region	North-East	36.5							NGA	1	100	0	0	0
Nigeria	2018	NDHS	penta3_cov	Penta 3 Vaccine Coverage	Subnational region	South West	70.3							NGA	1	100	0	0	0
Nigeria	2018	NDHS	penta3_cov	Penta 3 Vaccine Coverage	Subnational region	South-East	82.1							NGA	1	100	0	0	0
Nigeria	2018	NDHS	penta3_cov	Penta 3 Vaccine Coverage	Subnational region	South-South	67.4							NGA	1	100	0	0	0
Nigeria	2018	NDHS	penta3_dropout	Penta 1-3 Dropout Rate	Subnational region	North-Central	20							NGA	0	100	0	0	0
Nigeria	2018	NDHS	penta3_dropout	Penta 1-3 Dropout Rate	Subnational region	North-West	38.7							NGA	0	100	0	0	0
Nigeria	2018	NDHS	penta3_dropout	Penta 1-3 Dropout Rate	Subnational region	North-East	31.7							NGA	0	100	0	0	0
Nigeria	2018	NDHS	penta3_dropout	Penta 1-3 Dropout Rate	Subnational region	South-West	10.3							NGA	0	100	0	0	0
Nigeria	2018	NDHS	penta3_dropout	Penta 1-3 Dropout Rate	Subnational region	South-East	9.9							NGA	0	100	0	0	0
Nigeria	2018	NDHS	penta3_dropout	Penta 1-3 Dropout Rate	Subnational region	South-South	18.5							NGA	0	100	0	0	0
Nigeria	2018	NDHS	zero_dose	Zero-dose Children	Subnational region	North-Central	12.2							NGA	0	100	0	0	0
Nigeria	2018	NDHS	zero_dose	Zero-dose Children	Subnational region	North-West	28.4							NGA	0	100	0	0	0
Nigeria	2018	NDHS	zero_dose	Zero-dose Children	Subnational region	North-East	23.4							NGA	0	100	0	0	0
Nigeria	2018	NDHS	zero_dose	Zero-dose Children	Subnational region	South-West	6.4							NGA	0	100	0	0	0
Nigeria	2018	NDHS	zero_dose	Zero-dose Children	Subnational region	South-East	4.5							NGA	0	100	0	0	0
Nigeria	2018	NDHS	zero_dose	Zero-dose Children	Subnational region	South-South	9.1							NGA	0	100	0	0	0
Nigeria	2021	NICS/MICS Survey	penta1_cov	Penta 1 Vaccine Coverage	Subnational region	North-Central	76.2							NGA	1	100	0	0	0
Nigeria	2021	NICS/MICS Survey	penta1_cov	Penta 1 Vaccine Coverage	Subnational region	North-West	51.8							NGA	1	100	0	0	0
Nigeria	2021	NICS/MICS Survey	penta1_cov	Penta 1 Vaccine Coverage	Subnational region	North-East	61.2							NGA	1	100	0	0	0
Nigeria	2021	NICS/MICS Survey	penta1_cov	Penta 1 Vaccine Coverage	Subnational region	South-West	81.6							NGA	1	100	0	0	0
Nigeria	2021	NICS/MICS Survey	penta1_cov	Penta 1 Vaccine Coverage	Subnational region	South-East	92.3							NGA	1	100	0	0	0
Nigeria	2021	NICS/MICS Survey	penta1_cov	Penta 1 Vaccine Coverage	Subnational region	South-South	86.4							NGA	1	100	0	0	0
Nigeria	2021	NICS/MICS Survey	penta3_cov	Penta 3 Vaccine Coverage	Subnational region	North-Central	58.8							NGA	1	100	0	0	0
Nigeria	2021	NICS/MICS Survey	penta3_cov	Penta 3 Vaccine Coverage	Subnational region	North-West	36.2							NGA	1	100	0	0	0
Nigeria	2021	NICS/MICS Survey	penta3_cov	Penta 3 Vaccine Coverage	Subnational region	North-East	43.2							NGA	1	100	0	0	0
Nigeria	2021	NICS/MICS Survey	penta3_cov	Penta 3 Vaccine Coverage	Subnational region	South West	66.5							NGA	1	100	0	0	0
Nigeria	2021	NICS/MICS Survey	penta3_cov	Penta 3 Vaccine Coverage	Subnational region	South-East	84.8							NGA	1	100	0	0	0
Nigeria	2021	NICS/MICS Survey	penta3_cov	Penta 3 Vaccine Coverage	Subnational region	South-South	74.7							NGA	1	100	0	0	0
Nigeria	2021	NICS/MICS Survey	penta3_dropout	Penta 1-3 Dropout Rate	Subnational region	North-Central	21.3							NGA	0	100	0	0	0
Nigeria	2021	NICS/MICS Survey	penta3_dropout	Penta 1-3 Dropout Rate	Subnational region	North-West	23.1							NGA	0	100	0	0	0
Nigeria	2021	NICS/MICS Survey	penta3_dropout	Penta 1-3 Dropout Rate	Subnational region	North-East	26.7							NGA	0	100	0	0	0
Nigeria	2021	NICS/MICS Survey	penta3_dropout	Penta 1-3 Dropout Rate	Subnational region	South-West	15.3							NGA	0	100	0	0	0
Nigeria	2021	NICS/MICS Survey	penta3_dropout	Penta 1-3 Dropout Rate	Subnational region	South-East	5							NGA	0	100	0	0	0
Nigeria	2021	NICS/MICS Survey	penta3_dropout	Penta 1-3 Dropout Rate	Subnational region	South-South	13.1							NGA	0	100	0	0	0
Nigeria	2021	NICS/MICS Survey	zero_dose	Zero-dose Children	Subnational region	North-Central	9.6							NGA	0	100	0	0	0
Nigeria	2021	NICS/MICS Survey	zero_dose	Zero-dose Children	Subnational region	North-West	25.7							NGA	0	100	0	0	0
Nigeria	2021	NICS/MICS Survey	zero_dose	Zero-dose Children	Subnational region	North-East	21.7							NGA	0	100	0	0	0
Nigeria	2021	NICS/MICS Survey	zero_dose	Zero-dose Children	Subnational region	South-West	7.2							NGA	0	100	0	0	0
Nigeria	2021	NICS/MICS Survey	zero_dose	Zero-dose Children	Subnational region	South-East	2.9							NGA	0	100	0	0	0
Nigeria	2021	NICS/MICS Survey	zero_dose	Zero-dose Children	Subnational region	South-South	6.5							NGA	0	100	0	0	0
Nigeria	2024	NDHS	penta1_cov	Penta 1 Vaccine Coverage	Subnational region	North-Central	60.5							NGA	1	100	0	0	0
Nigeria	2024	NDHS	penta1_cov	Penta 1 Vaccine Coverage	Subnational region	North-West	33.4							NGA	1	100	0	0	0
Nigeria	2024	NDHS	penta1_cov	Penta 1 Vaccine Coverage	Subnational region	North-East	64.4							NGA	1	100	0	0	0
Nigeria	2024	NDHS	penta1_cov	Penta 1 Vaccine Coverage	Subnational region	South-West	83.8							NGA	1	100	0	0	0
Nigeria	2024	NDHS	penta1_cov	Penta 1 Vaccine Coverage	Subnational region	South-East	91.8							NGA	1	100	0	0	0
Nigeria	2024	NDHS	penta1_cov	Penta 1 Vaccine Coverage	Subnational region	South-South	87.8							NGA	1	100	0	0	0
Nigeria	2024	NDHS	penta3_cov	Penta 3 Vaccine Coverage	Subnational region	North-Central	47.7							NGA	1	100	0	0	0
Nigeria	2024	NDHS	penta3_cov	Penta 3 Vaccine Coverage	Subnational region	North-West	28							NGA	1	100	0	0	0
Nigeria	2024	NDHS	penta3_cov	Penta 3 Vaccine Coverage	Subnational region	North-East	52.6							NGA	1	100	0	0	0
Nigeria	2024	NDHS	penta3_cov	Penta 3 Vaccine Coverage	Subnational region	South West	69.3							NGA	1	100	0	0	0
Nigeria	2024	NDHS	penta3_cov	Penta 3 Vaccine Coverage	Subnational region	South-East	79.8							NGA	1	100	0	0	0
Nigeria	2024	NDHS	penta3_cov	Penta 3 Vaccine Coverage	Subnational region	South-South	79.9							NGA	1	100	0	0	0
Nigeria	2024	NDHS	penta3_dropout	Penta 1-3 Dropout Rate	Subnational region	North-Central	19							NGA	0	100	0	0	0
Nigeria	2024	NDHS	penta3_dropout	Penta 1-3 Dropout Rate	Subnational region	North-West	14.3							NGA	0	100	0	0	0
Nigeria	2024	NDHS	penta3_dropout	Penta 1-3 Dropout Rate	Subnational region	North-East	15.3							NGA	0	100	0	0	0
Nigeria	2024	NDHS	penta3_dropout	Penta 1-3 Dropout Rate	Subnational region	South-West	15							NGA	0	100	0	0	0
Nigeria	2024	NDHS	penta3_dropout	Penta 1-3 Dropout Rate	Subnational region	South-East	11.6							NGA	0	100	0	0	0
Nigeria	2024	NDHS	penta3_dropout	Penta 1-3 Dropout Rate	Subnational region	South-South	8							NGA	0	100	0	0	0
Nigeria	2024	NDHS	zero_dose	Zero-dose Children	Subnational region	North-Central	26.6							NGA	0	100	0	0	0
Nigeria	2024	NDHS	zero_dose	Zero-dose Children	Subnational region	North-West	47.4							NGA	0	100	0	0	0
Nigeria	2024	NDHS	zero_dose	Zero-dose Children	Subnational region	North-East	25							NGA	0	100	0	0	0
Nigeria	2024	NDHS	zero_dose	Zero-dose Children	Subnational region	South-West	10.2							NGA	0	100	0	0	0
Nigeria	2024	NDHS	zero_dose	Zero-dose Children	Subnational region	South-East	4.2							NGA	0	100	0	0	0
Nigeria	2024	NDHS	zero_dose	Zero-dose Children	Subnational region	South-South	6.2							NGA	0	100	0	0	0
